# Supplementary material for: CCDC50, an essential driver involved in tumorigenesis, is a potential severity marker of diffuse large B cell lymphoma
Source: Ann Hematol. 2023 Sep 9;102(11):3153–65. doi: 10.1007/s00277-023-05409-w (PMC10567943; doi:10.1007/s00277-023-05409-w)
Supplement: Supplementary file 11 — Supplementary file5 The raw data of Fig. 1F. (CSV 12 kb) [file 277_2023_5409_MOESM8_ESM.csv]

	CCDC50_mRNA_level	Survival_state	Year
GSM274895	11.381	DEAD	2.68
GSM274896	11.257	DEAD	0.82
GSM274897	10.977	DEAD	2.54
GSM274898	12.091	ALIVE	9.67
GSM274899	10.595	ALIVE	4.83
GSM274900	11.942	ALIVE	7.21
GSM274901	12.281	DEAD	0.05
GSM274902	12.301	ALIVE	10.14
GSM274903	10.987	DEAD	1.33
GSM274904	10.602	ALIVE	15.41
GSM274905	10.959	ALIVE	7.22
GSM274906	11.029	ALIVE	4.09
GSM274907	10.826	DEAD	9.11
GSM274908	10.577	DEAD	0.33
GSM274909	11.213	ALIVE	14.24
GSM274910	11.422	ALIVE	8.86
GSM274911	11.043	DEAD	3.93
GSM274912	10.634	DEAD	0.15
GSM274913	11.123	ALIVE	3.9
GSM274914	13.562	ALIVE	5
GSM274915	10.834	DEAD	0.28
GSM274916	10.555	ALIVE	14.59
GSM274917	12.288	DEAD	5.57
GSM274918	10.127	DEAD	6.94
GSM274919	12.531	DEAD	0.25
GSM274920	12.029	DEAD	6.64
GSM274921	12.699	DEAD	2.31
GSM274922	9.369	DEAD	0.23
GSM274923	11.425	DEAD	0.71
GSM274924	12.559	DEAD	1.31
GSM274925	10.631	DEAD	5.38
GSM274926	12.215	DEAD	0.34
GSM274927	11.394	ALIVE	5.88
GSM274928	10.12	ALIVE	10.53
GSM274929	9.947	ALIVE	9.65
GSM274930	12.053	ALIVE	11.17
GSM274931	10.52	ALIVE	11.29
GSM274932	11.109	DEAD	2.05
GSM274933	11.872	DEAD	2.31
GSM274934	11.688	DEAD	2.26
GSM274935	11.541	DEAD	1.33
GSM274936	9.692	ALIVE	5.77
GSM274937	9.917	ALIVE	6.46
GSM274938	12.456	ALIVE	0.82
GSM274939	10.761	DEAD	1.06
GSM274940	9.38	DEAD	4.99
GSM274941	12.085	DEAD	0.62
GSM274942	12.751	ALIVE	6.44
GSM274943	11.389	ALIVE	7.11
GSM274944	10.532	ALIVE	6.78
GSM274945	13.437	DEAD	0.94
GSM274946	12.021	ALIVE	11.72
GSM274947	8.611	DEAD	3.03
GSM274948	12.141	DEAD	0.31
GSM274949	10.008	DEAD	0.12
GSM274950	11.65	DEAD	0.51
GSM274951	12.344	ALIVE	12.12
GSM274952	10.337	DEAD	10.62
GSM274953	12.715	ALIVE	11.38
GSM274954	11.926	DEAD	0.38
GSM274955	11.584	DEAD	0.76
GSM274956	12.455	ALIVE	8.15
GSM274957	11.554	DEAD	2.82
GSM274958	11.092	DEAD	1.7
GSM274959	11.272	ALIVE	7.24
GSM274960	11.796	ALIVE	7.72
GSM274961	10.91	ALIVE	8.36
GSM274962	11.31	DEAD	3.03
GSM274963	11.389	ALIVE	5.88
GSM274964	11.179	DEAD	0.99
GSM274965	10.108	ALIVE	5.65
GSM274966	11.406	ALIVE	2.43
GSM274967	12.886	DEAD	1.22
GSM274968	11.999	ALIVE	10.75
GSM274969	10.234	ALIVE	8.76
GSM274970	12.296	DEAD	2.49
GSM274971	10.186	DEAD	1.27
GSM274972	13.027	DEAD	0.2
GSM274973	11.829	ALIVE	0.56
GSM274974	12.459	DEAD	0.29
GSM274975	12.658	DEAD	7.49
GSM274976	10.918	ALIVE	3.47
GSM274977	11.252	ALIVE	21.78
GSM274978	11.543	ALIVE	1.65
GSM274979	11.938	ALIVE	2.02
GSM274980	11.924	DEAD	0.06
GSM274981	11.712	ALIVE	10.53
GSM274982	11.103	ALIVE	3.88
GSM274983	12.385	DEAD	1.03
GSM274984	11.514	DEAD	5.4
GSM274985	11.528	DEAD	4.13
GSM274986	10.702	ALIVE	10.18
GSM274987	9.704	ALIVE	10.4
GSM274988	12.328	DEAD	0.04
GSM274989	9.15	DEAD	1.1
GSM274990	10.843	ALIVE	5.53
GSM274991	10.821	ALIVE	3.43
GSM274992	9.993	DEAD	6.87
GSM274993	11.857	ALIVE	4.01
GSM274994	10.361	ALIVE	4.29
GSM274995	13.223	DEAD	0.21
GSM274996	13.191	DEAD	0.35
GSM274997	12.947	ALIVE	16.79
GSM274998	12.737	ALIVE	4.11
GSM274999	12.651	DEAD	6.08
GSM275000	10.728	DEAD	0.71
GSM275001	12.959	DEAD	0.31
GSM275002	12.132	DEAD	0.01
GSM275003	12.052	DEAD	0.33
GSM275004	11.165	DEAD	0.1
GSM275005	11.349	ALIVE	9.47
GSM275006	10.431	ALIVE	4.16
GSM275007	11.656	ALIVE	9.7
GSM275008	10.775	DEAD	1.45
GSM275009	11.495	ALIVE	6.65
GSM275010	10.25	DEAD	0.69
GSM275011	13.323	DEAD	1.31
GSM275012	11.489	DEAD	1.1
GSM275013	10.97	DEAD	0.34
GSM275014	14.003	DEAD	2.59
GSM275015	12.069	DEAD	2.45
GSM275016	9.985	DEAD	0.12
GSM275017	12.384	ALIVE	7.81
GSM275018	12.472	DEAD	2.13
GSM275019	11.386	DEAD	0.42
GSM275020	11.347	ALIVE	6.45
GSM275021	12.491	DEAD	2
GSM275022	12.665	DEAD	1.04
GSM275023	11.859	DEAD	0.05
GSM275024	11.605	ALIVE	2.8
GSM275025	12.713	DEAD	0.6
GSM275026	11.126	DEAD	1.24
GSM275027	13.333	DEAD	0.16
GSM275028	11.647	DEAD	1
GSM275029	11.326	DEAD	0.47
GSM275030	9.631	DEAD	1.08
GSM275031	13.277	DEAD	3.26
GSM275032	12.23	DEAD	0.42
GSM275033	10.847	ALIVE	3.32
GSM275034	10.837	DEAD	1.4
GSM275035	12.165	DEAD	0.96
GSM275036	12.041	ALIVE	7.62
GSM275037	11.547	DEAD	6.8
GSM275038	10.882	ALIVE	2.48
GSM275039	12.343	DEAD	1.86
GSM275040	10.6	DEAD	2.76
GSM275041	9.57	DEAD	0.72
GSM275042	13.308	DEAD	1.59
GSM275043	11.434	ALIVE	3.4
GSM275044	11.39	DEAD	3.58
GSM275045	9.549	ALIVE	8.45
GSM275046	9.928	ALIVE	9.68
GSM275047	10.927	ALIVE	2.69
GSM275048	10.988	ALIVE	0.97
GSM275049	10.003	DEAD	1.18
GSM275050	11.631	ALIVE	9.16
GSM275051	11.709	ALIVE	9.02
GSM275052	12.754	DEAD	4.47
GSM275053	11.858	ALIVE	1.64
GSM275054	11.007	ALIVE	4.94
GSM275055	10.932	ALIVE	5.24
GSM275056	11.339	DEAD	0.62
GSM275057	11.29	DEAD	0.11
GSM275058	12.581	ALIVE	3.35
GSM275059	11.542	ALIVE	7.42
GSM275060	11.417	DEAD	1.92
GSM275061	11.054	DEAD	1.01
GSM275062	10.065	ALIVE	9.99
GSM275063	10.675	DEAD	0.37
GSM275064	12.077	DEAD	11.02
GSM275065	10.445	DEAD	1.64
GSM275066	10.835	DEAD	0
GSM275067	10.995	DEAD	1.51
GSM275068	11.414	ALIVE	1.67
GSM275069	10.319	DEAD	0.6
GSM275070	11.807	DEAD	0.33
GSM275071	10.876	ALIVE	6.72
GSM275072	11.422	DEAD	2.26
GSM275073	10.354	DEAD	0.03
GSM275074	10.529	ALIVE	12.34
GSM275075	12.096	DEAD	3.13
GSM275076	12.517	ALIVE	2.52
GSM275077	12.999	ALIVE	1.71
GSM275078	13.158	ALIVE	4.74
GSM275079	12.164	ALIVE	3.7
GSM275080	13.62	ALIVE	3.42
GSM275081	12.722	ALIVE	5.23
GSM275082	11.882	ALIVE	5.12
GSM275083	11.777	ALIVE	3.65
GSM275084	11.317	ALIVE	6.25
GSM275085	11.969	ALIVE	3.52
GSM275086	13.584	ALIVE	2.71
GSM275087	9.194	DEAD	0
GSM275088	10.883	ALIVE	5.17
GSM275089	12.336	ALIVE	4.72
GSM275090	12.785	ALIVE	5.68
GSM275091	12.331	DEAD	1.88
GSM275092	12.13	ALIVE	5.06
GSM275093	11.869	ALIVE	4.86
GSM275094	10.704	ALIVE	3.5
GSM275095	11.756	ALIVE	5.23
GSM275096	11.077	DEAD	0.03
GSM275097	12.187	ALIVE	3.75
GSM275098	12.494	ALIVE	2.95
GSM275099	10.841	ALIVE	2.12
GSM275100	14.4	ALIVE	1.98
GSM275101	10.78	ALIVE	1.92
GSM275102	11.677	ALIVE	1.63
GSM275103	12.213	ALIVE	1.6
GSM275104	11.845	ALIVE	0.61
GSM275105	11.3	ALIVE	2.23
GSM275106	11.916	DEAD	0.86
GSM275107	10.716	ALIVE	2.81
GSM275108	10.201	DEAD	1.7
GSM275109	12.845	DEAD	1.49
GSM275110	12.174	DEAD	0.19
GSM275111	12.313	ALIVE	5.63
GSM275112	13.119	ALIVE	1.91
GSM275113	11.853	ALIVE	1.59
GSM275114	12.287	DEAD	0.51
GSM275115	13.561	ALIVE	2.95
GSM275116	14.086	DEAD	0.08
GSM275117	11.961	ALIVE	2.78
GSM275118	10.629	ALIVE	5.34
GSM275119	14.014	ALIVE	3.94
GSM275120	12.69	ALIVE	2.49
GSM275121	12.011	ALIVE	2.5
GSM275122	12.035	ALIVE	2.56
GSM275123	13.621	DEAD	0.15
GSM275124	11.516	ALIVE	1.48
GSM275125	12.805	DEAD	1.41
GSM275126	11.399	ALIVE	4.8
GSM275127	10.198	ALIVE	2.87
GSM275128	13.276	DEAD	1.38
GSM275129	11.302	ALIVE	2.43
GSM275130	14.472	DEAD	0.01
GSM275131	11.582	ALIVE	1.61
GSM275132	13.001	ALIVE	1.3
GSM275133	11.332	ALIVE	1.84
GSM275134	11.802	ALIVE	1.7
GSM275135	13.591	ALIVE	2.93
GSM275136	13.17	DEAD	0.24
GSM275137	12.652	ALIVE	2.85
GSM275138	11.481	ALIVE	2.79
GSM275139	10.841	ALIVE	1.66
GSM275140	12.658	ALIVE	1.04
GSM275141	12.882	DEAD	0.69
GSM275142	12.934	ALIVE	3.14
GSM275143	13.394	ALIVE	3.93
GSM275144	11.814	ALIVE	2.8
GSM275145	12.211	ALIVE	3.27
GSM275146	10.309	DEAD	0.38
GSM275147	11.089	ALIVE	4.04
GSM275148	10.995	ALIVE	4.03
GSM275149	12.001	ALIVE	5.37
GSM275150	12.665	ALIVE	5.06
GSM275151	13.117	ALIVE	5.11
GSM275152	12.527	ALIVE	3.07
GSM275153	10.674	ALIVE	5.8
GSM275154	11.729	ALIVE	2.16
GSM275155	13.879	DEAD	0.74
GSM275156	11.163	ALIVE	3.46
GSM275157	13.017	DEAD	0.23
GSM275158	13.098	ALIVE	5.2
GSM275159	13.39	ALIVE	5.51
GSM275160	13.851	DEAD	0.89
GSM275161	12.734	DEAD	0.3
GSM275162	11.415	ALIVE	5.16
GSM275163	11.849	ALIVE	4.78
GSM275164	10.473	ALIVE	3.29
GSM275165	12.903	ALIVE	1.63
GSM275166	10.157	ALIVE	5.1
GSM275167	12.275	ALIVE	2.39
GSM275168	12.459	ALIVE	4.01
GSM275169	12.255	DEAD	1.52
GSM275170	12.41	ALIVE	3.88
GSM275171	12.885	DEAD	0.61
GSM275172	13.282	DEAD	0.94
GSM275173	12.325	DEAD	0.4
GSM275174	11.957	DEAD	0.03
GSM275175	9.779	ALIVE	2.94
GSM275176	13.139	ALIVE	2.72
GSM275177	13.308	DEAD	0.15
GSM275178	11.361	ALIVE	2.37
GSM275179	14.351	ALIVE	3.12
GSM275180	10.26	ALIVE	1.76
GSM275181	12.344	ALIVE	4.55
GSM275182	12.815	DEAD	4.36
GSM275183	13.187	DEAD	0.03
GSM275184	10.834	ALIVE	0.52
GSM275185	12.064	DEAD	0.09
GSM275186	12.784	ALIVE	3.12
GSM275187	10.697	ALIVE	6.5
GSM275188	13.085	DEAD	0.15
GSM275189	13.837	DEAD	0.51
GSM275190	11.992	ALIVE	2.44
GSM275191	12.233	ALIVE	2.46
GSM275192	14.256	ALIVE	2.38
GSM275193	10.429	DEAD	0.38
GSM275194	10.061	ALIVE	1.22
GSM275195	10.919	ALIVE	1.29
GSM275196	13.727	ALIVE	2.74
GSM275197	12.813	ALIVE	1.08
GSM275198	13.407	DEAD	2.24
GSM275199	12.205	DEAD	0.46
GSM275200	13.275	ALIVE	3.3
GSM275201	11.932	DEAD	1.26
GSM275202	12.911	ALIVE	5.06
GSM275203	14.273	DEAD	0.04
GSM275204	12.391	ALIVE	3.36
GSM275205	11.727	ALIVE	0.61
GSM275206	13.394	DEAD	1.27
GSM275207	14.129	DEAD	0.36
GSM275208	11.396	ALIVE	2.66
GSM275209	11.68	ALIVE	3.96
GSM275210	11.537	ALIVE	1.42
GSM275211	10.263	ALIVE	1.88
GSM275212	10.187	ALIVE	1.83
GSM275213	11.561	ALIVE	1.61
GSM275214	11.619	ALIVE	2.42
GSM275215	11.694	ALIVE	2.12
GSM275216	13.623	ALIVE	0.24
GSM275217	13.381	DEAD	0.17
GSM275218	10.223	ALIVE	0.19
GSM275219	12.018	ALIVE	5.48
GSM275220	11.023	ALIVE	3.67
GSM275221	13.688	ALIVE	1.37
GSM275222	11.934	ALIVE	10.29
GSM275223	13.025	ALIVE	8.89
GSM275224	12.469	ALIVE	0.84
GSM275225	12.275	ALIVE	4.42
GSM275226	12.678	DEAD	1.01
GSM275227	12.378	ALIVE	4.05
GSM275228	11.734	ALIVE	0.68
GSM275229	12.618	ALIVE	2.03
GSM275230	11.318	ALIVE	2.06
GSM275231	12.384	ALIVE	2.12
GSM275232	11.429	ALIVE	2.18
GSM275233	11.764	DEAD	0.61
GSM275234	10.875	ALIVE	2.44
GSM275235	13.166	DEAD	1.55
GSM275236	12.455	DEAD	0.96
GSM275237	12.762	ALIVE	2.58
GSM275238	12.078	DEAD	0.86
GSM275239	11.669	ALIVE	2.75
GSM275240	12.2	ALIVE	2.77
GSM275241	14.388	ALIVE	2.98
GSM275242	12.738	ALIVE	3.28
GSM275243	11.798	ALIVE	3.3
GSM275244	12.336	ALIVE	3.37
GSM275245	12.422	ALIVE	3.44
GSM275246	11.833	ALIVE	3.96
GSM275247	11.759	DEAD	0.5
GSM275248	11.867	ALIVE	4.02
GSM275249	12.383	ALIVE	4.2
GSM275250	11.001	ALIVE	4.34
GSM275251	11.079	ALIVE	4.36
GSM275252	13.403	ALIVE	4.42
GSM275253	12.371	DEAD	2.69
GSM275254	11.801	DEAD	3.88
GSM275255	11.445	ALIVE	4.54
GSM275256	14.423	ALIVE	3.35
GSM275257	12.102	ALIVE	3.99
GSM275258	11.091	ALIVE	2.51
GSM275259	11.683	ALIVE	0.3
GSM275260	12.078	ALIVE	2.17
GSM275261	12.647	ALIVE	0.72
GSM275262	11.262	ALIVE	1.53
GSM275263	11.36	ALIVE	1.31
GSM275264	12.712	ALIVE	1.4
GSM275265	12.173	DEAD	1.16
GSM275266	11.992	DEAD	0.55
GSM275267	12.386	ALIVE	1.47
GSM275268	11.961	ALIVE	2.8
GSM275269	12.77	ALIVE	1.53
GSM275270	11.559	ALIVE	1.41
GSM275271	13.564	DEAD	0.58
GSM275272	12.361	ALIVE	3.22
GSM275273	11.33	ALIVE	4.36
GSM275274	12.106	DEAD	1.05
GSM275275	13.637	DEAD	0.41
GSM275276	11.773	ALIVE	3.78
GSM275277	13.946	ALIVE	3.52
GSM275278	14.222	ALIVE	4.01
GSM275279	13.509	DEAD	3.82
GSM275280	12.094	ALIVE	5.15
GSM275281	11.439	DEAD	0.8
GSM275282	11.143	ALIVE	3.97
GSM275283	11.535	ALIVE	1.65
GSM275284	11.333	ALIVE	1.69
GSM275285	12.583	ALIVE	5.37
GSM275286	13.514	ALIVE	4.23
GSM275287	11.31	DEAD	0.53
GSM275288	12.046	ALIVE	0.5
GSM275289	11.859	ALIVE	0.62
GSM275290	14.009	ALIVE	0.67
GSM275291	13.601	DEAD	0.21
GSM275292	12.383	ALIVE	0.74
GSM275293	12.179	ALIVE	0.81
GSM275294	12.617	ALIVE	0.98
GSM275295	10.34	ALIVE	0.8
GSM275296	10.213	ALIVE	0.42
GSM275297	14.516	ALIVE	0.67
GSM275298	10.82	ALIVE	0.93
GSM275299	12.377	ALIVE	1.18
GSM275300	12.36	ALIVE	0.4
GSM275301	12.329	ALIVE	1.6
GSM275302	11.395	ALIVE	1.59
GSM275303	11.478	ALIVE	0.65
GSM275304	11.822	DEAD	0.46
GSM275305	12.793	DEAD	1.21
GSM275306	11.647	ALIVE	0.47
GSM275307	11.87	DEAD	1.16
GSM275308	11.547	DEAD	0.87
