# Supplementary material for: CCDC50, an essential driver involved in tumorigenesis, is a potential severity marker of diffuse large B cell lymphoma
Source: Ann Hematol. 2023 Sep 9;102(11):3153–65. doi: 10.1007/s00277-023-05409-w (PMC10567943; doi:10.1007/s00277-023-05409-w)
Supplement: Supplementary file 12 — Supplementary file6 The raw data of Fig. 1I. (XLSX 10 kb) [file 277_2023_5409_MOESM9_ESM.xlsx]

## Sheet: Sheet1
Patient ID	CCDC50 staining value	CCDC50	ALIVE/DEAD	Day
688076	12	high	DEAD	4
763595	12	high	DEAD	5
722536	12	high	DEAD	11
1555856	9	high	DEAD	41
747746	12	high	DEAD	43
759326	9	high	DEAD	92
60088665	8	high	DEAD	260
2673537	12	high	ALIVE	313
2621513	9	high	ALIVE	397
2067486	8	high	ALIVE	616
2080629	6	low	ALIVE	622
1762047	6	low	ALIVE	676
967167	6	low	ALIVE	684
839998	6	low	ALIVE	690
645556	12	high	DEAD	712
2449802	2	low	DEAD	721
2069651	8	high	DEAD	731
2166481	9	high	DEAD	735
60146739	12	high	ALIVE	741
644530	12	high	DEAD	761
1838761	8	high	ALIVE	769
1720179	4	low	ALIVE	802
612932	4	low	ALIVE	821
1824812	6	low	ALIVE	823
1887844	6	low	ALIVE	840
1713006	6	low	ALIVE	853
1155085	9	high	DEAD	854
1365054	8	high	ALIVE	864
1647254	6	low	ALIVE	872
1679694	12	high	ALIVE	886
1996904	6	low	ALIVE	889
60147832	6	low	ALIVE	889
60124177	8	high	ALIVE	896
1115765	4	low	ALIVE	945
1296408	12	high	DEAD	997
1511327	3	low	ALIVE	1006
60119417	12	high	DEAD	1013
1391865	3	low	ALIVE	1047
1378015	2	low	ALIVE	1084
690365	12	high	DEAD	1105
60098578	9	high	DEAD	1110
730262	12	high	DEAD	1131
1283763	2	low	ALIVE	1154
1262068	6	low	ALIVE	1154
1009566	3	low	ALIVE	1166
724949	1	low	DEAD	1181
1149844	9	high	ALIVE	1214
639709	12	high	DEAD	1257
1061895	4	low	ALIVE	1258
718690	6	low	DEAD	1299
1277590	6	low	DEAD	1323
538920	2	low	ALIVE	1335
721588	2	low	ALIVE	1600
710940	2	low	ALIVE	1630
793949	0	low	DEAD	1677
712919	1	low	ALIVE	1703
696382	9	high	DEAD	1703
688905	0	low	ALIVE	1768
747942	4	low	ALIVE	1839
672117	9	high	DEAD	1851
724796	9	high	DEAD	1865
765375	9	high	DEAD	1988
60083503	6	low	ALIVE	2252
643118	1	low	ALIVE	5355
750735	1	low	ALIVE	6086
