# Supplementary material for: CCDC50, an essential driver involved in tumorigenesis, is a potential severity marker of diffuse large B cell lymphoma
Source: Ann Hematol. 2023 Sep 9;102(11):3153–65. doi: 10.1007/s00277-023-05409-w (PMC10567943; doi:10.1007/s00277-023-05409-w)
Supplement: Supplementary file 13 — Supplementary file7 The raw data of Fig. 2C.(XLSX 1029 kb) [file 277_2023_5409_MOESM10_ESM.xlsx]

## Sheet: OCI-LY3
			shNTC (OD value)							shCCDC50 (OD value)
		0h	0.2092	0.2102	0.2155	0.2123	0.2102			0.2123	0.2133	0.2111	0.2142	0.2091
		24h	0.3073	0.3169	0.3097	0.3217	0.3193			0.2532	0.2527	0.2528	0.2499	0.2443
		48h	0.525	0.5274	0.525	0.5394	0.5418			0.3279	0.3196	0.3139	0.3157	0.3123
		72h	0.6137	0.6305	0.6329	0.6449	0.6473			0.3365	0.3328	0.3375	0.3396	0.3382
			blank			average_blank
		0h	0.192	0.191	0.189	0.190667
		24h	0.171	0.179	0.179	0.176333
		48h	0.165	0.162	0.164	0.163667
		72h	0.144	0.15	0.146	0.146667
			shNTC (OD value - average_blank)					average_0h		shCCDC50 (OD value - average_blank)					average_0h
		0h	0.0185333	0.0195333	0.0248333	0.0216333	0.0195333	0.0208133		0.0216333	0.0226333	0.0204333	0.0235333	0.0184333	0.0213333
		24h	0.130967	0.140567	0.133367	0.145367	0.142967			0.0768667	0.0763667	0.0764667	0.0735667	0.0679667
		48h	0.361333	0.363733	0.361333	0.375733	0.378133			0.164233	0.155933	0.150233	0.152033	0.148633
		72h	0.467033	0.483833	0.486233	0.498233	0.500633			0.189833	0.186133	0.190833	0.192933	0.191533
		fold change	shNTC ( (OD value - average_blank)/ average_0h)							shCCDC50 ( (OD value - average_blank)/ average_0h)
		0h	0.890455	0.938501	1.19315	1.0394	0.938501			1.01406	1.06094	0.957813	1.10313	0.864063
		24h	6.29244	6.75368	6.40775	6.9843	6.86899			3.60313	3.57969	3.58438	3.44844	3.18594
		48h	17.3607	17.476	17.3607	18.0525	18.1678			7.69844	7.30938	7.04219	7.12656	6.96719
		72h	22.4391	23.2463	23.3616	23.9382	24.0535			8.89844	8.725	8.94531	9.04375	8.97813
		Standard Curve
		cell number	0	1000	10000	50000	100000	150000	200000	250000	300000	350000	400000	500000
		SU-DHL-2	0.1741	0.1847	0.2081	0.311	0.5614	0.7901	0.9986	1.1073	1.3283	1.5151	1.7849	1.9888
		blank	0.1751	0.1783	0.1708
		average_blank	0.174733
		cell number	0	1000	10000	50000	100000	150000	200000	250000	300000	350000	400000	500000
		OD - average_blank	-0.000633333	0.00996667	0.0333667	0.136267	0.386667	0.615367	0.823867	0.932567	1.15357	1.34037	1.61017	1.81407
			Vector: cell number							CCDC50: cell number
		0h	4245.09	4506.87	5894.34	5056.63	4506.87			5056.63	5318.41	4742.48	5554.02	4218.91
		24h	33678.7	36191.8	34307	37448.4	36820.1			19516	19385.1	19411.3	18652.1	17186.1
		48h	93985.7	94614	93985.7	97755.4	98383.7			42387.5	40214.6	38722.4	39193.7	38303.6
		72h	121657	126055	126683	129824	130453			49089.2	48120.6	49351	49900.7	49534.2

## Sheet: SU-DHL-2
			shNTC (OD value)							shCCDC50 (OD value)
		0h	0.221	0.218	0.221	0.222	0.218			0.22	0.222	0.218	0.22	0.23
		24h	0.31	0.343	0.351	0.341	0.34			0.29	0.286	0.291	0.283	0.282
		48h	0.448	0.47	0.523	0.518	0.54			0.35	0.355	0.339	0.351	0.344
		72h	0.828	0.817	0.84	0.861	0.806			0.444	0.455	0.428	0.435	0.415
			blank			average_blank
		0h	0.193	0.193	0.189	0.191667
		24h	0.181	0.183	0.18	0.181333
		48h	0.17	0.169	0.169	0.169333
		72h	0.16	0.158	0.16	0.159333
			shNTC (OD value - average_blank)					average_0h		shCCDC50 (OD value - average_blank)					average_0h
		0h	0.0293333	0.0263333	0.0293333	0.0303333	0.0263333	0.0283333		0.0283333	0.0303333	0.0263333	0.0283333	0.0383333	0.0303333
		24h	0.128667	0.161667	0.169667	0.159667	0.158667			0.108667	0.104667	0.109667	0.101667	0.100667
		48h	0.278667	0.300667	0.353667	0.348667	0.370667			0.180667	0.185667	0.169667	0.181667	0.174667
		72h	0.668667	0.657667	0.680667	0.701667	0.646667			0.284667	0.295667	0.268667	0.275667	0.255667
		fold change	shNTC ( (OD value - average_blank)/ average_0h)							shCCDC50 ( (OD value - average_blank)/ average_0h)
		0h	1.03529	0.929412	1.03529	1.07059	0.929412			0.934066	1	0.868132	0.934066	1.26374
		24h	4.54118	5.70588	5.98824	5.63529	5.6			3.58242	3.45055	3.61538	3.35165	3.31868
		48h	9.83529	10.6118	12.4824	12.3059	13.0824			5.95604	6.12088	5.59341	5.98901	5.75824
		72h	23.6	23.2118	24.0235	24.7647	22.8235			9.38462	9.74725	8.85714	9.08791	8.42857
		Standard Curve
		cell number	0	1000	10000	50000	100000	150000	200000	250000	300000	350000	400000	500000
		OD value	0.1851	0.1959	0.2334	0.3124	0.4621	0.6736	0.8005	0.8551	1.0622	1.2938	1.4322	1.5515
		blank	0.1857	0.1833	0.1803
		average_blank	0.1831
		cell number	0	1000	10000	50000	100000	150000	200000	250000	300000	350000	400000	500000
		OD - average_blank	0.002	0.0128	0.0503	0.1293	0.279	0.4905	0.6174	0.672	0.8791	1.1107	1.2491	1.3684
			shNTC: cell number							shCCDC50: cell number
		0h	7920	6898.6	7920	8260.47	6898.6			7579.54	8260.47	6898.6	7579.54	10984.2
		24h	41739.6	52975	55698.7	52294.1	51953.6			34930.3	33568.4	35270.8	32547	32206.6
		48h	92809.5	100300	118344	116642	124132			59443.9	61146.2	55698.7	59784.3	57401.1
		72h	225591	221846	229677	236827	218101			94852.3	98597.4	89404.9	91788.1	84978.8

## Sheet: OCI-LY10
			vector (OD value)						ccdc50 (OD value)
		0h	0.2246	0.224	0.2264	0.2219			0.2337	0.2242	0.2244	0.2312
		24h	0.3202	0.3257	0.3274	0.3287			0.3771	0.3713	0.4242	0.4215
		48h	0.4658	0.4679	0.4862	0.4678			0.5855	0.5785	0.5715	0.5713
		72h	0.6553	0.6345	0.6733	0.6878			0.9546	0.9756	0.9942	0.9714
			blank			average_blank
		0h	0.1748	0.1749	0.17	0.173233
		24h	0.1558	0.1679	0.1638	0.1625
		48h	0.1366	0.1422	0.1364	0.1384
		72h	0.1251	0.1109	0.1241	0.120033
			vector (OD value - average_blank)				average_0h		ccdc50 (OD value - average_blank)				average_0h
		0h	0.0513667	0.0507667	0.0531667	0.0486667	0.0509917		0.0604667	0.0509667	0.0511667	0.0579667	0.0551417
		24h	0.1577	0.1632	0.1649	0.1662			0.2146	0.2088	0.2617	0.259
		48h	0.3274	0.3295	0.3478	0.3294			0.4471	0.4401	0.4331	0.4329
		72h	0.535267	0.514467	0.553267	0.567767			0.834567	0.855567	0.874167	0.851367
		fold change	vector ( (OD value - average_blank)/ average_0h)						ccdc50 ( (OD value - average_blank)/ average_0h)
		0h	1.00735	0.995588	1.04265	0.954404			1.09657	0.924286	0.927913	1.05123
		24h	3.09266	3.20052	3.23386	3.25936			3.89179	3.78661	4.74596	4.69699
		48h	6.42066	6.46184	6.82072	6.45988			8.10821	7.98126	7.85431	7.85069
		72h	10.4971	10.0892	10.8501	11.1345			15.135	15.5158	15.8531	15.4396
		Standard Curve
		cell number	0	1000	10000	50000	100000	150000	200000	250000	300000	350000	400000	500000
		OD value	0.1711	0.1813	0.2414	0.3503	0.5196	0.762	0.9395	1.1876	1.3701	1.5107	1.7074	2.1198
		blank	0.1713	0.1709	0.1711
		average_blank	0.1711
		cell number	0	1000	10000	50000	100000	150000	200000	250000	300000	350000	400000	500000
		OD - average_blank	0	0.0102	0.0703	0.1792	0.3485	0.5909	0.7684	1.0165	1.199	1.3396	1.5363	1.9487
			Vector: cell number						CCDC50: cell number
		0h	12814	12659.7	13276.7	12119.8			15153.4	12711.1	12762.5	14510.7
		24h	40150.8	41564.7	42001.8	42336			54779	53287.9	66887.7	66193.6
		48h	83778.3	84318.1	89022.8	84292.4			114551	112752	110952	110901
		72h	137218	131870	141845	145573			214164	219563	224344	218483
