# Supplementary material for: CCDC50, an essential driver involved in tumorigenesis, is a potential severity marker of diffuse large B cell lymphoma
Source: Ann Hematol. 2023 Sep 9;102(11):3153–65. doi: 10.1007/s00277-023-05409-w (PMC10567943; doi:10.1007/s00277-023-05409-w)
Supplement: Supplementary file 14 — Supplementary file8 The raw data of Fig. S2C. (XLSX 11 kb) [file 277_2023_5409_MOESM11_ESM.xlsx]

## Sheet: Sheet1
sample	CD20	IgG	Value	if value<0, then value=0
DLBCL-1	0.068	0.0047	0.0633	0.0633
DLBCL-2	0.0237	0.0017	0.022	0.022
DLBCL-3	0.0078	0.0039	0.0039	0.0039
DLBCL-4	0.0122	0.0022	0.01	0.01
DLBCL-5	0.0123	0.002	0.0103	0.0103
DLBCL-6	0.0123	0.0062	0.0061	0.0061
DLBCL-7	0.0057	0.0065	-0.0008	0
DLBCL-8	0.0107	0.0023	0.0084	0.0084
DLBCL-9	0.0142	0.0018	0.0124	0.0124
DLBCL-10	0.0101	0.0008	0.0093	0.0093
DLBCL-11	0.0233	0.0114	0.0119	0.0119
DLBCL-12	0.0082	0.0021	0.0061	0.0061
DLBCL-13	0.0163	0.0043	0.012	0.012
DLBCL-14	0.0077	0.0058	0.0019	0.0019
DLBCL-15	0.0789	0.0085	0.0704	0.0704
DLBCL-16	0.0097	0.0023	0.0074	0.0074
DLBCL-17	0.0068	0.0015	0.0053	0.0053
DLBCL-18	0.0044	0.0021	0.0023	0.0023
DLBCL-19	0.0061	0.0033	0.0028	0.0028
DLBCL-20	0.006	0.0043	0.0017	0.0017
DLBCL-21	0.0056	0.0027	0.0029	0.0029
DLBCL-22	0.0035	0.0028	0.0007	0.0007
DLBCL-23	0.0095	0.0033	0.0062	0.0062
Normal-1	0.0032	0.0055	-0.0023	0
Normal-2	0.0029	0.0036	-0.0007	0
Normal-3	0.0082	0.0032	0.005	0.005
Normal-4	0.0028	0.0024	0.0004	0.0004
Normal-5	0.0042	0.0025	0.0017	0.0017
Normal-6	0.0029	0.002	0.0009	0.0009
Normal-7	0.003	0.0017	0.0013	0.0013
Normal-8	0.0037	0.0034	0.0003	0.0003
Normal-9	0.003	0.0033	-0.0003	0
Normal-10	0.0025	0.0041	-0.0016	0
Normal-11	0.0026	0.0034	-0.0008	0
Normal-12	0.0032	0.0023	0.0009	0
Normal-13	0.0027	0.0062	-0.0035	0
Normal-14	0.0072	0.0078	-0.0006	0
Normal-15	0.0031	0.0049	-0.0018	0
Normal-16	0.011	0.0047	0.0063	0.0063
Normal-17	0.0036	0.0043	-0.0007	0
Normal-18	0.0034	0.009	-0.0056	0
Normal-19	0.0085	0.0037	0.0048	0.0048
Normal-20	0.0059	0.0063	-0.0004	0
Normal-21	0.0039	0.0033	0.0006	0.0006
Normal-22	0.0026	0.0031	-0.0005	0
Normal-23	0.0034	0.0044	-0.001	0
Normal-24	0.0032	0.01	-0.0068	0
Normal-25	0.0023	0.0085	-0.0062	0
Normal-26	0.003	0.0035	-0.0005	0
Normal-27	0.0028	0.0023	0.0005	0.0005
Normal-28	0.0026	0.003	-0.0004	0
Normal-29	0.0027	0.0023	0.0004	0.0004
Normal-30	0.0036	0.0022	0.0014	0.0014
Normal-31	0.0094	0.0023	0.0071	0.0071
Normal-32	0.0025	0.0021	0.0004	0.0004
Normal-33	0.003	0.0016	0.0014	0.0014
Normal-34	0.0083	0.0059	0.0024	0.0024
Normal-35	0.0093	0.009	0.0003	0.0003
Normal-36	0.0057	0.0078	-0.0021	0
Normal-37	0.0055	0.0046	0.0009	0.0009
